# Supplementary material for: Influence of Fe Ions on Anode Performance and the Mechanism of Action during Copper Electrowinning Process
Source: Molecules. 2024 Sep 26;29(19):4578. doi: 10.3390/molecules29194578 (PMC11478191; doi:10.3390/molecules29194578)
Supplement: Supplementary file 1 [file molecules-29-04578-s001.zip]

Archive with 1 entries (1 files):
- molecules-3203374-supplementary.pdf
